# Supplementary material for: Safety Assessment of Herbal Food Supplements: Elemental Profiling and Associated Risk
Source: Foods. 2023 Jul 19;12(14):2746. doi: 10.3390/foods12142746 (PMC10379194; doi:10.3390/foods12142746)
Supplement: Supplementary file 1 [file foods-12-02746-s001.zip]

Archive with 1 entries (1 files):
- foods-2493452-supplementary.pdf
